# Supplementary material for: Emergence of Resistance to MTI-101 Selects for a MET Genotype and Phenotype in EGFR Driven PC-9 and PTEN Deleted H446 Lung Cancer Cell Lines
Source: Cancers (Basel). 2022 Jun 22;14(13):3062. doi: 10.3390/cancers14133062 (PMC9264848; doi:10.3390/cancers14133062)
Supplement: Supplementary file 1 [file cancers-14-03062-s001.zip]

Archive with 1 entries (1 files):
- cancers-1700707-supplementary.pdf
